# Supplementary material for: The first report of digenean infecting short mackerel (Rastrelliger brachysoma) from Chon Buri Province, the Gulf of Thailand
Source: Parasitol Res. 2024 Aug 7;123(8):294. doi: 10.1007/s00436-024-08308-9 (PMC11303497; doi:10.1007/s00436-024-08308-9)
Supplement: Supplementary file 1 — Supplementary file1 (XLSX 27 KB) [file 436_2024_8308_MOESM1_ESM.xlsx]

## Sheet: Sheet1
Supplementary file 1: Digenetic trematodes isolated per short mackerel
Fish sample information						Number of digeneans collected
						Genus
S/N	Fish sample ID	Location	Fish species	Total Body Length (cm)	Total Weight (g)	Lecithocladium spp.	Prodistomum spp.	Opechona spp.	Aphanurus spp.
1	RB-01	Chon Buri (Ang Sila market)	Rastrelliger brachysoma (Short mackerel)	21.55	108.7	29	5	0	0
2	RB-02	Chon Buri (Ang Sila market)	Rastrelliger brachysoma (Short mackerel)	19.1	94.4	26	0	2	0
3	RB-03	Chon Buri (Ang Sila market)	Rastrelliger brachysoma (Short mackerel)	19.25	96.2	43	0	0	0
4	RB-04	Chon Buri (Ang Sila market)	Rastrelliger brachysoma (Short mackerel)	21.2	108.6	3	0	0	0
5	RB-05	Chon Buri (Ang Sila market)	Rastrelliger brachysoma (Short mackerel)	23.05	134.1	6	6	0	0
6	RB-06	Chon Buri (Ang Sila market)	Rastrelliger brachysoma (Short mackerel)	22.2	124.2	14	0	0	0
7	RB-07	Chon Buri (Ang Sila market)	Rastrelliger brachysoma (Short mackerel)	19.3	94.7	39	0	0	0
8	RB-08	Chon Buri (Ang Sila market)	Rastrelliger brachysoma (Short mackerel)	19.7	79.9	73	0	1	0
9	RB-09	Chon Buri (Ang Sila market)	Rastrelliger brachysoma (Short mackerel)	22.35	100.2	18	5	5	0
10	RB-10	Chon Buri (Ang Sila market)	Rastrelliger brachysoma (Short mackerel)	19.1	95.3	92	0	0	0
11	RB-11	Chon Buri (Ang Sila market)	Rastrelliger brachysoma (Short mackerel)	19.9	95.9	21	10	3	0
12	RB-12	Chon Buri (Ang Sila market)	Rastrelliger brachysoma (Short mackerel)	18.75	81.1	14	6	0	0
13	RB-13	Chon Buri (Ang Sila market)	Rastrelliger brachysoma (Short mackerel)	19.9	84.8	29	0	1	0
14	RB-14	Chon Buri (Ang Sila market)	Rastrelliger brachysoma (Short mackerel)	18.8	83.8	56	4	0	0
15	RB-15	Chon Buri (Ang Sila market)	Rastrelliger brachysoma (Short mackerel)	18.5	82.1	1	0	0	0
16	RB-16	Chon Buri (Ang Sila market)	Rastrelliger brachysoma (Short mackerel)	18.5	80.7	18	9	1	0
17	RB-17	Chon Buri (Ang Sila market)	Rastrelliger brachysoma (Short mackerel)	18.9	84.5	0	0	0	6
18	RB-18	Chon Buri (Ang Sila market)	Rastrelliger brachysoma (Short mackerel)	18.4	83.7	3	0	0	0
19	RB-19	Chon Buri (Ang Sila market)	Rastrelliger brachysoma (Short mackerel)	18.9	84	15	1	0	0
20	RB-20	Chon Buri (Ang Sila market)	Rastrelliger brachysoma (Short mackerel)	19.3	83.4	7	2	1	0
21	RB-21	Chon Buri (Ang Sila market)	Rastrelliger brachysoma (Short mackerel)	18.9	83.4	8	2	0	0
22	RB-22	Chon Buri (Ang Sila market)	Rastrelliger brachysoma (Short mackerel)	17.9	76.4	31	0	0	0
23	RB-23	Chon Buri (Ang Sila market)	Rastrelliger brachysoma (Short mackerel)	18.7	81.1	6	0	0	0
24	RB-24	Chon Buri (Ang Sila market)	Rastrelliger brachysoma (Short mackerel)	19.7	93.9	15	1	1	0
25	RB-25	Chon Buri (Ang Sila market)	Rastrelliger brachysoma (Short mackerel)	18.7	81.4	36	6	2	0
26	RB-26	Chon Buri (Ang Sila market)	Rastrelliger brachysoma (Short mackerel)	19.8	102.9	11	0	0	0
27	RB-27	Chon Buri (Ang Sila market)	Rastrelliger brachysoma (Short mackerel)	19.5	80.8	34	30	1	0
28	RB-28	Chon Buri (Ang Sila market)	Rastrelliger brachysoma (Short mackerel)	19.2	81.9	45	0	1	0
29	RB-29	Chon Buri (Ang Sila market)	Rastrelliger brachysoma (Short mackerel)	20.5	99.5	79	2	2	0
30	RB-30	Chon Buri (Ang Sila market)	Rastrelliger brachysoma (Short mackerel)	19.6	93	32	12	6	0
31	RB-31	Chon Buri (Ang Sila market)	Rastrelliger brachysoma (Short mackerel)	20	97.4	72	12	0	0
32	RB-32	Chon Buri (Ang Sila market)	Rastrelliger brachysoma (Short mackerel)	19.9	93	42	0	3	0
33	RB-33	Chon Buri (Ang Sila market)	Rastrelliger brachysoma (Short mackerel)	19.6	74.9	98	43	7	0
34	RB-34	Chon Buri (Ang Sila market)	Rastrelliger brachysoma (Short mackerel)	19.8	86.5	96	0	0	0
35	RB-35	Chon Buri (Ang Sila market)	Rastrelliger brachysoma (Short mackerel)	19.2	84	5	4	0	0
36	RB-36	Chon Buri (Ang Sila market)	Rastrelliger brachysoma (Short mackerel)	21.7	118.1	11	0	3	0
37	RB-37	Chon Buri (Ang Sila market)	Rastrelliger brachysoma (Short mackerel)	19.4	87.8	6	0	0	0
38	RB-38	Chon Buri (Ang Sila market)	Rastrelliger brachysoma (Short mackerel)	19	72.5	36	7	0	0
39	RB-39	Chon Buri (Ang Sila market)	Rastrelliger brachysoma (Short mackerel)	20.4	95	65	4	0	0
40	RB-40	Chon Buri (Ang Sila market)	Rastrelliger brachysoma (Short mackerel)	19.1	82.8	18	2	0	0
41	RB-41	Chon Buri (Ang Sila market)	Rastrelliger brachysoma (Short mackerel)	19.2	80.3	11	16	1	0
42	RB-42	Chon Buri (Ang Sila market)	Rastrelliger brachysoma (Short mackerel)	19.2	91	12	0	0	0
43	RB-43	Chon Buri (Ang Sila market)	Rastrelliger brachysoma (Short mackerel)	19.5	83.4	15	7	0	0
44	RB-44	Chon Buri (Ang Sila market)	Rastrelliger brachysoma (Short mackerel)	19.3	88.8	18	0	0	0
45	RB-45	Chon Buri (Ang Sila market)	Rastrelliger brachysoma (Short mackerel)	18.5	81.7	66	41	0	0
46	RB-46	Chon Buri (Ang Sila market)	Rastrelliger brachysoma (Short mackerel)	19.2	80.3	146	16	0	0
47	RB-47	Chon Buri (Ang Sila market)	Rastrelliger brachysoma (Short mackerel)	17.2	56.7	83	29	0	0
48	RB-48	Chon Buri (Ang Sila market)	Rastrelliger brachysoma (Short mackerel)	18.1	65.6	27	58	0	0
49	RB-49	Chon Buri (Ang Sila market)	Rastrelliger brachysoma (Short mackerel)	17.8	60.2	38	8	0	0
50	RB-50	Chon Buri (Ang Sila market)	Rastrelliger brachysoma (Short mackerel)	18.3	63.6	36	0	2	0
51	RB-51	Chon Buri (Ang Sila market)	Rastrelliger brachysoma (Short mackerel)	19.3	94	18	0	0	0
52	RB-52	Chon Buri (Ang Sila market)	Rastrelliger brachysoma (Short mackerel)	20	96	162	35	2	6
53	RB-53	Chon Buri (Ang Sila market)	Rastrelliger brachysoma (Short mackerel)	20.5	96	167	19	1	2
54	RB-54	Chon Buri (Ang Sila market)	Rastrelliger brachysoma (Short mackerel)	19.8	84.7	43	14	0	0
55	RB-55	Chon Buri (Ang Sila market)	Rastrelliger brachysoma (Short mackerel)	20.7	83.9	75	11	0	0
56	RB-56	Chon Buri (Ang Sila market)	Rastrelliger brachysoma (Short mackerel)	19.5	82.2	251	0	1	1
57	RB-57	Chon Buri (Ang Sila market)	Rastrelliger brachysoma (Short mackerel)	19.2	85.7	93	20	0	3
58	RB-58	Chon Buri (Ang Sila market)	Rastrelliger brachysoma (Short mackerel)	19.2	80.7	6	0	0	1
59	RB-59	Chon Buri (Ang Sila market)	Rastrelliger brachysoma (Short mackerel)	19.3	79.4	71	9	0	0
60	RB-60	Chon Buri (Ang Sila market)	Rastrelliger brachysoma (Short mackerel)	19.5	89.4	97	2	1	0
61	RB-61	Chon Buri (Ang Sila market)	Rastrelliger brachysoma (Short mackerel)	19.6	85.7	48	0	0	9
62	RB-62	Chon Buri (Ang Sila market)	Rastrelliger brachysoma (Short mackerel)	18.3	72.3	49	1	0	0
63	RB-63	Chon Buri (Ang Sila market)	Rastrelliger brachysoma (Short mackerel)	19	79.8	35	0	0	2
64	RB-64	Chon Buri (Ang Sila market)	Rastrelliger brachysoma (Short mackerel)	18.8	80.9	69	1	1	0
65	RB-65	Chon Buri (Ang Sila market)	Rastrelliger brachysoma (Short mackerel)	18.7	73.2	245	4	1	0
66	RB-66	Chon Buri (Ang Sila market)	Rastrelliger brachysoma (Short mackerel)	20.2	93.2	61	0	0	6
67	RB-67	Chon Buri (Ang Sila market)	Rastrelliger brachysoma (Short mackerel)	18.8	79.1	12	0	0	0
68	RB-68	Chon Buri (Ang Sila market)	Rastrelliger brachysoma (Short mackerel)	18.5	70.5	17	13	3	0
69	RB-69	Chon Buri (Ang Sila market)	Rastrelliger brachysoma (Short mackerel)	18.5	66.1	103	0	0	3
70	RB-70	Chon Buri (Ang Sila market)	Rastrelliger brachysoma (Short mackerel)	19.1	88.5	92	5	0	8
71	RB-71	Chon Buri (Ang Sila market)	Rastrelliger brachysoma (Short mackerel)	19.9	82.1	143	6	0	2
72	RB-72	Chon Buri (Ang Sila market)	Rastrelliger brachysoma (Short mackerel)	18.7	88.2	34	3	0	0
73	RB-73	Chon Buri (Ang Sila market)	Rastrelliger brachysoma (Short mackerel)	18.5	73.7	26	0	0	0
74	RB-74	Chon Buri (Ang Sila market)	Rastrelliger brachysoma (Short mackerel)	19.3	86.9	344	0	36	7
75	RB-75	Chon Buri (Ang Sila market)	Rastrelliger brachysoma (Short mackerel)	18	67.8	47	4	1	0
76	RB-76	Chon Buri (Ang Sila market)	Rastrelliger brachysoma (Short mackerel)	19.6	81.7	83	21	0	10
77	RB-77	Chon Buri (Ang Sila market)	Rastrelliger brachysoma (Short mackerel)	18.2	65.7	91	12	1	7
78	RB-78	Chon Buri (Ang Sila market)	Rastrelliger brachysoma (Short mackerel)	20.2	84.9	143	16	8	4
79	RB-79	Chon Buri (Ang Sila market)	Rastrelliger brachysoma (Short mackerel)	19	83.7	75	2	0	1
80	RB-80	Chon Buri (Ang Sila market)	Rastrelliger brachysoma (Short mackerel)	18.5	67.9	146	8	2	0
81	RB-81	Chon Buri (Ang Sila market)	Rastrelliger brachysoma (Short mackerel)	19.6	82.9	126	0	0	0
82	RB-82	Chon Buri (Ang Sila market)	Rastrelliger brachysoma (Short mackerel)	18.3	65.7	1	12	0	0
83	RB-83	Chon Buri (Ang Sila market)	Rastrelliger brachysoma (Short mackerel)	18.4	74.2	25	18	0	0
84	RB-84	Chon Buri (Ang Sila market)	Rastrelliger brachysoma (Short mackerel)	19	73.3	46	12	0	1
85	RB-85	Chon Buri (Ang Sila market)	Rastrelliger brachysoma (Short mackerel)	19.3	76.9	10	0	3	2
86	RB-86	Chon Buri (Ang Sila market)	Rastrelliger brachysoma (Short mackerel)	20.2	95.8	15	13	0	0
87	RB-87	Chon Buri (Ang Sila market)	Rastrelliger brachysoma (Short mackerel)	18.6	69.1	67	25	0	3
88	RB-88	Chon Buri (Ang Sila market)	Rastrelliger brachysoma (Short mackerel)	20.1	85.8	32	29	0	2
89	RB-89	Chon Buri (Ang Sila market)	Rastrelliger brachysoma (Short mackerel)	18.3	67.8	34	3	0	0
90	RB-90	Chon Buri (Ang Sila market)	Rastrelliger brachysoma (Short mackerel)	20	93.7	81	8	0	3
91	RB-91	Chon Buri (Ang Sila market)	Rastrelliger brachysoma (Short mackerel)	20.5	89.6	49	1	0	16
92	RB-92	Chon Buri (Ang Sila market)	Rastrelliger brachysoma (Short mackerel)	16.7	45.9	45	80	0	0
93	RB-93	Chon Buri (Ang Sila market)	Rastrelliger brachysoma (Short mackerel)	17.8	58.6	61	0	0	1
94	RB-94	Chon Buri (Ang Sila market)	Rastrelliger brachysoma (Short mackerel)	18.2	64	43	37	0	0
95	RB-95	Chon Buri (Ang Sila market)	Rastrelliger brachysoma (Short mackerel)	19.2	60.9	54	37	3	2
96	RB-96	Chon Buri (Ang Sila market)	Rastrelliger brachysoma (Short mackerel)	18.3	55.4	36	23	0	0
97	RB-97	Chon Buri (Ang Sila market)	Rastrelliger brachysoma (Short mackerel)	18.5	70.5	4	2	0	1
98	RB-98	Chon Buri (Ang Sila market)	Rastrelliger brachysoma (Short mackerel)	18.5	61.8	13	1	1	0
99	RB-99	Chon Buri (Ang Sila market)	Rastrelliger brachysoma (Short mackerel)	18.7	58.2	21	21	1	4
100	RB-100	Chon Buri (Ang Sila market)	Rastrelliger brachysoma (Short mackerel)	18.8	71.2	26	17	1	1
101	RB-101	Chon Buri (Ang Sila market)	Rastrelliger brachysoma (Short mackerel)	18.8	65.8	39	0	0	2
102	RB-102	Chon Buri (Ang Sila market)	Rastrelliger brachysoma (Short mackerel)	20	84.8	12	10	0	3
103	RB-103	Chon Buri (Ang Sila market)	Rastrelliger brachysoma (Short mackerel)	18.6	60.2	15	0	0	0
104	RB-104	Chon Buri (Ang Sila market)	Rastrelliger brachysoma (Short mackerel)	19.7	72.9	34	27	3	3
105	RB-105	Chon Buri (Ang Sila market)	Rastrelliger brachysoma (Short mackerel)	19.4	66.8	15	21	2	0
106	RB-106	Chon Buri (Ang Sila market)	Rastrelliger brachysoma (Short mackerel)	18.3	64.7	36	27	3	0
107	RB-107	Chon Buri (Ang Sila market)	Rastrelliger brachysoma (Short mackerel)	17.6	66.1	6	28	0	3
108	RB-108	Chon Buri (Ang Sila market)	Rastrelliger brachysoma (Short mackerel)	19.3	69.8	26	51	0	0
109	RB-109	Chon Buri (Ang Sila market)	Rastrelliger brachysoma (Short mackerel)	19	71.7	18	7	1	0
110	RB-110	Chon Buri (Ang Sila market)	Rastrelliger brachysoma (Short mackerel)	18.8	76.5	6	5	0	0
111	RB-111	Chon Buri (Ang Sila market)	Rastrelliger brachysoma (Short mackerel)	18.1	68.4	22	36	0	3
112	RB-112	Chon Buri (Ang Sila market)	Rastrelliger brachysoma (Short mackerel)	18	68	66	58	2	1
113	RB-113	Chon Buri (Ang Sila market)	Rastrelliger brachysoma (Short mackerel)	19.1	72.7	11	9	3	1
114	RB-114	Chon Buri (Ang Sila market)	Rastrelliger brachysoma (Short mackerel)	18.5	62.4	13	32	1	0
115	RB-115	Chon Buri (Ang Sila market)	Rastrelliger brachysoma (Short mackerel)	18.7	69.1	13	4	0	0
116	RB-116	Chon Buri (Ang Sila market)	Rastrelliger brachysoma (Short mackerel)	18	61.4	11	1	0	0
117	RB-117	Chon Buri (Ang Sila market)	Rastrelliger brachysoma (Short mackerel)	19.4	72.9	36	0	0	0
118	RB-118	Chon Buri (Ang Sila market)	Rastrelliger brachysoma (Short mackerel)	18.2	60.3	36	14	0	0
119	RB-119	Chon Buri (Ang Sila market)	Rastrelliger brachysoma (Short mackerel)	18.5	67.6	22	89	3	1
120	RB-120	Chon Buri (Ang Sila market)	Rastrelliger brachysoma (Short mackerel)	17.5	57	6	37	0	0
121	RB-121	Chon Buri (Ang Sila market)	Rastrelliger brachysoma (Short mackerel)	18.6	68.9	17	4	0	0
122	RB-122	Chon Buri (Ang Sila market)	Rastrelliger brachysoma (Short mackerel)	19.2	73.9	17	0	0	0
123	RB-123	Chon Buri (Ang Sila market)	Rastrelliger brachysoma (Short mackerel)	17.6	60.5	25	63	1	0
124	RB-124	Chon Buri (Ang Sila market)	Rastrelliger brachysoma (Short mackerel)	18.5	70.5	27	3	0	0
125	RB-125	Chon Buri (Ang Sila market)	Rastrelliger brachysoma (Short mackerel)	17.8	61	18	68	0	0
126	RB-126	Chon Buri (Ang Sila market)	Rastrelliger brachysoma (Short mackerel)	18.2	62.8	46	2	1	0
127	RB-127	Chon Buri (Ang Sila market)	Rastrelliger brachysoma (Short mackerel)	18.5	72.2	13	7	1	0
128	RB-128	Chon Buri (Ang Sila market)	Rastrelliger brachysoma (Short mackerel)	18.3	73.1	27	56	0	1
129	RB-129	Chon Buri (Ang Sila market)	Rastrelliger brachysoma (Short mackerel)	18.7	70.6	4	5	4	0
130	RB-130	Chon Buri (Ang Sila market)	Rastrelliger brachysoma (Short mackerel)	17.4	58.6	5	14	0	0
131	RB-131	Chon Buri (Ang Sila market)	Rastrelliger brachysoma (Short mackerel)	18	65	10	0	0	0
132	RB-132	Chon Buri (Ang Sila market)	Rastrelliger brachysoma (Short mackerel)	19.6	78.5	14	0	0	0
133	RB-133	Chon Buri (Ang Sila market)	Rastrelliger brachysoma (Short mackerel)	18.4	60.4	6	19	0	0
134	RB-134	Chon Buri (Ang Sila market)	Rastrelliger brachysoma (Short mackerel)	17.9	67.7	16	21	2	0
135	RB-135	Chon Buri (Ang Sila market)	Rastrelliger brachysoma (Short mackerel)	18.5	66.8	26	4	0	0
136	RB-136	Chon Buri (Ang Sila market)	Rastrelliger brachysoma (Short mackerel)	17.8	58	9	17	0	0
137	RB-137	Chon Buri (Ang Sila market)	Rastrelliger brachysoma (Short mackerel)	18.5	58.2	23	80	2	0
138	RB-138	Chon Buri (Ang Sila market)	Rastrelliger brachysoma (Short mackerel)	17.9	60.2	21	0	0	0
139	RB-139	Chon Buri (Ang Sila market)	Rastrelliger brachysoma (Short mackerel)	19.7	67.4	30	19	0	0
140	RB-140	Chon Buri (Ang Sila market)	Rastrelliger brachysoma (Short mackerel)	18.8	64.4	0	13	0	0
141	RB-141	Chon Buri (Ang Sila market)	Rastrelliger brachysoma (Short mackerel)	19.3	71	33	13	0	1
142	RB-142	Chon Buri (Ang Sila market)	Rastrelliger brachysoma (Short mackerel)	18.3	63.2	7	17	1	0
143	RB-143	Chon Buri (Ang Sila market)	Rastrelliger brachysoma (Short mackerel)	17.6	58.1	7	49	4	0
144	RB-144	Chon Buri (Ang Sila market)	Rastrelliger brachysoma (Short mackerel)	18	64.1	25	10	0	0
145	RB-145	Chon Buri (Ang Sila market)	Rastrelliger brachysoma (Short mackerel)	18.7	69.7	34	8	0	0
146	RB-146	Chon Buri (Ang Sila market)	Rastrelliger brachysoma (Short mackerel)	18.4	67.8	1	4	0	0
147	RB-147	Chon Buri (Ang Sila market)	Rastrelliger brachysoma (Short mackerel)	17.6	57.7	23	9	0	0
148	RB-148	Chon Buri (Ang Sila market)	Rastrelliger brachysoma (Short mackerel)	17	75.7	17	9	0	0
149	RB-149	Chon Buri (Ang Sila market)	Rastrelliger brachysoma (Short mackerel)	15	63.2	5	79	1	0
150	RB-150	Chon Buri (Ang Sila market)	Rastrelliger brachysoma (Short mackerel)	16	70.4	45	36	3	0
151	RB-151	Chon Buri (Ang Sila market)	Rastrelliger brachysoma (Short mackerel)	16	70.1	43	11	6	0
152	RB-152	Chon Buri (Ang Sila market)	Rastrelliger brachysoma (Short mackerel)	16	69.4	28	12	0	0
153	RB-153	Chon Buri (Ang Sila market)	Rastrelliger brachysoma (Short mackerel)	18.7	63.7	23	5	0	1
154	RB-154	Chon Buri (Ang Sila market)	Rastrelliger brachysoma (Short mackerel)	17.8	55.5	22	31	0	0
155	RB-155	Chon Buri (Ang Sila market)	Rastrelliger brachysoma (Short mackerel)	16.5	45.4	16	28	0	0
156	RB-156	Chon Buri (Ang Sila market)	Rastrelliger brachysoma (Short mackerel)	18.6	65.8	27	28	0	0
157	RB-157	Chon Buri (Ang Sila market)	Rastrelliger brachysoma (Short mackerel)	18.3	65.4	2	122	0	0
158	RB-158	Chon Buri (Ang Sila market)	Rastrelliger brachysoma (Short mackerel)	17.8	58	9	14	1	0
159	RB-159	Chon Buri (Ang Sila market)	Rastrelliger brachysoma (Short mackerel)	18.9	72.5	17	4	3	0
160	RB-160	Chon Buri (Ang Sila market)	Rastrelliger brachysoma (Short mackerel)	17.5	57	14	3	0	0
161	RB-161	Chon Buri (Ang Sila market)	Rastrelliger brachysoma (Short mackerel)	17.3	53.7	20	39	0	0
162	RB-162	Chon Buri (Ang Sila market)	Rastrelliger brachysoma (Short mackerel)	18.3	64.6	27	12	0	0
163	RB-163	Chon Buri (Ang Sila market)	Rastrelliger brachysoma (Short mackerel)	18.4	65.4	39	6	0	0
164	RB-164	Chon Buri (Ang Sila market)	Rastrelliger brachysoma (Short mackerel)	18	64	2	2	0	0
165	RB-165	Chon Buri (Ang Sila market)	Rastrelliger brachysoma (Short mackerel)	17.7	56.5	7	7	4	0
166	RB-166	Chon Buri (Ang Sila market)	Rastrelliger brachysoma (Short mackerel)	18.8	69.9	34	0	0	0
167	RB-167	Chon Buri (Ang Sila market)	Rastrelliger brachysoma (Short mackerel)	17.2	53.7	35	4	3	0
168	RB-168	Chon Buri (Ang Sila market)	Rastrelliger brachysoma (Short mackerel)	17.8	61.6	19	4	0	0
169	RB-169	Chon Buri (Ang Sila market)	Rastrelliger brachysoma (Short mackerel)	18.4	67.3	22	6	0	0
170	RB-170	Chon Buri (Ang Sila market)	Rastrelliger brachysoma (Short mackerel)	18.1	69.4	9	4	0	0
171	RB-171	Chon Buri (Ang Sila market)	Rastrelliger brachysoma (Short mackerel)	16.8	50.3	4	14	0	0
172	RB-172	Chon Buri (Ang Sila market)	Rastrelliger brachysoma (Short mackerel)	18.9	71.7	8	0	0	0
173	RB-173	Chon Buri (Ang Sila market)	Rastrelliger brachysoma (Short mackerel)	18.9	72.7	10	1	0	0
174	RB-174	Chon Buri (Ang Sila market)	Rastrelliger brachysoma (Short mackerel)	17.7	52.6	12	4	2	0
175	RB-175	Chon Buri (Ang Sila market)	Rastrelliger brachysoma (Short mackerel)	18.2	63.5	9	0	0	0
176	RB-176	Chon Buri (Ang Sila market)	Rastrelliger brachysoma (Short mackerel)	18.5	63.7	22	1	0	0
177	RB-177	Chon Buri (Ang Sila market)	Rastrelliger brachysoma (Short mackerel)	16.8	57.4	1	6	3	0
178	RB-178	Chon Buri (Ang Sila market)	Rastrelliger brachysoma (Short mackerel)	18.4	63.9	28	1	3	0
179	RB-179	Chon Buri (Ang Sila market)	Rastrelliger brachysoma (Short mackerel)	18.9	67.3	49	3	0	0
180	RB-180	Chon Buri (Ang Sila market)	Rastrelliger brachysoma (Short mackerel)	19.1	65.3	42	17	1	0
181	RB-181	Chon Buri (Ang Sila market)	Rastrelliger brachysoma (Short mackerel)	20.5	86	2	31	1	0
182	RB-182	Chon Buri (Ang Sila market)	Rastrelliger brachysoma (Short mackerel)	19.5	63.5	5	17	0	0
183	RB-183	Chon Buri (Ang Sila market)	Rastrelliger brachysoma (Short mackerel)	18.5	55	63	10	0	0
184	RB-184	Chon Buri (Ang Sila market)	Rastrelliger brachysoma (Short mackerel)	18.8	64.8	12	0	0	0
185	RB-185	Chon Buri (Ang Sila market)	Rastrelliger brachysoma (Short mackerel)	18.7	61	30	10	2	0
186	RB-186	Chon Buri (Ang Sila market)	Rastrelliger brachysoma (Short mackerel)	18.7	64.8	10	4	3	0
187	RB-187	Chon Buri (Ang Sila market)	Rastrelliger brachysoma (Short mackerel)	19	63.7	35	12	1	0
188	RB-188	Chon Buri (Ang Sila market)	Rastrelliger brachysoma (Short mackerel)	17.7	59	2	5	0	0
189	RB-189	Chon Buri (Ang Sila market)	Rastrelliger brachysoma (Short mackerel)	18.1	58.5	9	0	2	0
190	RB-190	Chon Buri (Ang Sila market)	Rastrelliger brachysoma (Short mackerel)	17.8	55.7	47	81	0	0
191	RB-191	Chon Buri (Ang Sila market)	Rastrelliger brachysoma (Short mackerel)	17.3	51.5	27	34	0	0
192	RB-192	Chon Buri (Ang Sila market)	Rastrelliger brachysoma (Short mackerel)	17.9	56.3	36	10	0	0
193	RB-193	Chon Buri (Ang Sila market)	Rastrelliger brachysoma (Short mackerel)	17.8	59.5	40	21	0	0
194	RB-195	Chon Buri (Ang Sila market)	Rastrelliger brachysoma (Short mackerel)	17.9	60.4	10	11	0	0
	Average body length of R. brachysoma (mean ± S.D.)			18.7668	1.08527
	Average body width of R. brachysoma (mean ± S.D.)			73.9129	14.4497
	Total number of digenean for each genera					7262	2613	183	134
	Total number of digeneans collected					10192
